# Supplementary material for: Biomarker Signature in Aqueous Humor Mirrors Lens Epithelial Cell Activation: New Biomolecular Aspects from Cataractogenic Myopia
Source: Biomolecules. 2023 Aug 29;13(9):1328. doi: 10.3390/biom13091328 (PMC10526747; doi:10.3390/biom13091328)
Supplement: Supplementary file 1 [file biomolecules-13-01328-s001.zip]

Archive with 1 entries (1 files):
- biomolecules-2449222-supplementary.pdf
